# Supplementary material for: Aqueous Extract of Black Maca Prevents Metabolism Disorder via Regulating the Glycolysis/Gluconeogenesis-TCA Cycle and PPARα Signaling Activation in Golden Hamsters Fed a High-Fat, High-Fructose Diet
Source: Front Pharmacol. 2018 Apr 6;9:333. doi: 10.3389/fphar.2018.00333 (PMC5897445; doi:10.3389/fphar.2018.00333)
Supplement: TABLE S1 — Hamster quantitative real-time PCR primer sequences. [file Table_1.XLSX]

## Sheet: Sheet4
Table S1. Hamster quantitative real-time PCR primer sequences
Gene	Primer	5’ Primer sequence 3’
β-actin	Forward	ACGTCGACATCCGCAAAGACCTC
	Reverse	TGATCTCCTTCTGCATCCGGTCA
Ppara	Forward	CTCCACCTGCAGAGCAACCA
	Reverse	CGTCAGACTCGGTCTTCTTGAT
Fxr	Forward	CCAAAATGAATCTGATTGAGCA
	Reverse	GCGCCTGCCTCTTGTTCTGTTA
Pparγ	Forward	CACTCCCATTCCTTTGACATCA
	Reverse	AGCTGGGCCTTTTCAGAATAATAA
Cpt1	Forward	ATCTTCCAGTTGGGCTACG
	Reverse	GCAGGTCCACATCATTCG
Cpt2	Forward	GGAGCCTACCTGGTCAATGC
	Reverse	TCTGGCCTTGGCATCAGTAA
Ldlr	Forward	TTGGGTTGATTCCAAACTCC
	Reverse	GATTGGCACTGAAAATGGCT
Cyp7a1	Forward	TCTGCTACCGAGTGATGTTTG
	Reverse	ACGCCGGAAAGACTTGATC
Lxrα	Forward	GCAGGACCAGCTCCAAGTAG
	Reverse	ATTAGCATCCGTGGGAACAT
Lxrb	Forward	GCCATCATCTCAGTCCAGGAG
	Reverse	ATGGTGGATGCCTTCAGGAG
Cyp27a1	Forward	GATATCTGGCTACCTGCACTTC
	Reverse	TTGGAAAGGTGATACAGGGC
Srebp1	Forward	GAGGCAAAGCTGAATAAATCCG
	Reverse	ACCAGGTCCTTCAGTGATTTG
Rxra	Forward	CATGTACACCGGAACAGTGC
	Reverse	CGCCTCTAGTGATGCGTACA
G6Pase	Forward	GTCCCGGATCTACCTTGCAG
	Reverse	ATTCTGGCCGTTCACACCAT
Pepck	Forward	CTGCTATGTACCTCCCGAGC
	Reverse	TCCGGATAAGACCCTGCTGT
Gck	Forward	ACCTTGCCTGGGGAAATAGC
	Reverse	CATGTGGCTGGACAGTCAGT
Glut1	Forward	GCCTCTGCTGCTCAGTATCAT
	Reverse	TCGAAGCTTCTTCAGCACACT
Glut2	Forward	ATATGCAACGCCAGCATACG
	Reverse	GCGAAGCTGGACACAGACAG
Ldha	Forward	TTCGGCTCGGTTCTGTTACC
	Reverse	AGCTCTTTCTGGATCCCCCA
Ldhb	Forward	ACGGACAATGACAGCGAGAA
	Reverse	GAGGTCCGCCACACTTAACC
Hmgcr	Forward	AGTGAGCCTCGGCCTAATGA
	Reverse	GGCATTGACCAACTGGATGA
Adipor1	Forward	TCCGCATCCACACAGAGACT
	Reverse	CCGAAGACCACCTTCTCCTG
Fbp1	Forward	CACCAGAAGGCACCAGTCAT
	Reverse	AGGGCAAAGCAGGCCTTTAT
Pgm1	Forward	GGCCTATGCGACAATGTTGA
	Reverse	ATGGCGTCTATGCGGATCTT
Pgm2	Forward	CTCGCTCCTCCTGAAGCTGT
	Reverse	TTGGCCTTGATCTTGTCAGC
Pgm3	Forward	AACGGCATAGGAGCCTTGAA
	Reverse	CAGCACCACACAGGTGATTG
Pklr	Forward	GAGACAGATGAGCATCGCCA
	Reverse	AGCGTTGGGCAAATTCACAC
Pfkl	Forward	ACTGTAGGACCAACGTGCTG
	Reverse	CCTCCAACCCTAGACTCCGA
Cs	Forward	AGCCACAGTTCACCGAGCTT
	Reverse	GCTGCGAAGGACAGGTAAGG
Fh	Forward	AACGGAACGTATGCCAATCC
	Reverse	CCTTCCGCTACCTCATCTGC
Sdha	Forward	TGGCGTGGATGTCACTAAGG
	Reverse	GCACAACCTGATCCTGTCCA
Sdhb	Forward	GGACCTATGGTGTTGGATGCT
	Reverse	CCAGAGTGTTGCCTCCATTG
Sdhc	Forward	CGCTCTTGCTGAGACACGTT
	Reverse	TCCAGAACCGCTCCATCTCT
Sdhd	Forward	TTCTCCAGGACCAGCCTACC
	Reverse	AGAGATGCAGCCTTGGAACC
Pfkm	Forward	ACGGAGCTGAAGGACCAGAC
	Reverse	GCGTGGTCAGAAGTGTCCAA
Aco2	Forward	CAGCGTGTGCTTCAGAACCT
	Reverse	GCTGTTCTTGCCATGTCCAC
Mdh2	Forward	GGCTACCTCGGACCTGAACA
	Reverse	GGTCGCGTTGGTGTTGAATA
Apoa1	Forward	CAAGGACCTGGAGGAGGTGA
	Reverse	GCTCCATCTTCTGGCGGTAA
Apoa2	Forward	AGGCCAAGACCTCGGAGATT
	Reverse	CACGGTTCATAAGGCTGCTG
Gsk3b	Forward	GGTGTGGATCAGTTGGTGGA
	Reverse	ACGGCTACACAGAGCGATTG
